# Supplementary material for: snPATHO-seq, a versatile FFPE single-nucleus RNA sequencing method to unlock pathology archives
Source: Commun Biol. 2024 Oct 16;7:1340. doi: 10.1038/s42003-024-07043-2 (PMC11484811; doi:10.1038/s42003-024-07043-2)
Supplement: Supplementary file 4 — Supplementary Data 1 [file 42003_2024_7043_MOESM4_ESM.xlsx]

## Sheet: Sup_table_1
Supplementary table 1: Clinical meta data of all samples processed
Sample_ID	Disease type	Dieases stage	Organ sampled	Sample collection site	Sample age (years)	DV200 (%)	Sample processing site	Processing workflows
PBMC	Healthy	NA	Blood	Bloodworks Northwest	2	Not tested	Fred Hutchinson Innovation laboratory	10X_3p, 10X_FLEX
Kidney_K48	Renal mass, suspected for malignancy	NA	Kidney	Northwest Biotrust	2	75.7	Fred Hutchinson Innovation laboratory	10X_scFFPE, snPATHO
4066	Breast cancer	Primary, ER+/HER2+	Mammary gland	St Vincent hospital	8	Not tested	University of Adelaide	10X_3p, 10X_FLEX, 10X_scFFPE, snPATHO
4399	Breast cancer	Metastatic, TNBC	Liver	St Vincent hospital	5	Not tested	University of Adelaide	10X_3p, 10X_FLEX, 10X_scFFPE, snPATHO
4411	Breast cancer	Metastatic, ER+/HER2-	Liver	St Vincent hospital	6	Not tested	University of Adelaide	10X_3p, 10X_FLEX, 10X_scFFPE, snPATHO
Colon_1328A	Crohn's disease	Unknown	Colon	Avaden Biosciences	4	Not tested	10X Genomics	10X_scFFPE, snPATHO
Endocervical_Adenocarcinoma_6707	Endocervical_Adenocarcinoma	Stage IIA2, T2a2NXMX	Female reproductive tract	Avaden Biosciences	3	46	10X Genomics	10X_scFFPE, snPATHO
Glioblastoma_1773A	Glioblastoma	Unknown	Brain	Avaden Biosciences	1	49	10X Genomics	10X_scFFPE, snPATHO
Kidney_1305272B	Healthy	NA	Kidney	BioIVT	2	60.51	10X Genomics	10X_scFFPE, snPATHO
liver_8754A	Healthy	NA	Liver	Avaden Biosciences	5	61	10X Genomics	10X_scFFPE, snPATHO
lung_20011329NL	Healthy	NA	Lung	Avaden Biosciences	0	67	10X Genomics	10X_scFFPE, snPATHO
lung_cancer_20011329LC	Lung cancer	Neuroendocrine, Stage IB, T2aN0MX	Lung	Avaden Biosciences	0	73	10X Genomics	10X_scFFPE, snPATHO
melanoma_7167A	Melanoma	Unknown	Skin	Avaden Biosciences	5	62	10X Genomics	10X_scFFPE, snPATHO
Colon_213641	Colon rectal cancer		Colon	University of Lyon	2		University of Lyon	snPATHO
Endometrium_220952	Endometrium cancer		Female reproductive tract	University of Lyon	1		University of Lyon	snPATHO
Ovary_230303	Ovarian cancer		Ovary	University of Lyon	0		University of Lyon	snPATHO
