# Supplementary material for: snPATHO-seq, a versatile FFPE single-nucleus RNA sequencing method to unlock pathology archives
Source: Commun Biol. 2024 Oct 16;7:1340. doi: 10.1038/s42003-024-07043-2 (PMC11484811; doi:10.1038/s42003-024-07043-2)
Supplement: Supplementary file 5 — Supplementary Data 2 [file 42003_2024_7043_MOESM5_ESM.xlsx]

## Sheet: Sup_table_2
Supplementary table 2: robust NMF gene modules derived from snRNA-seq and Visium data
4066_FFPE_Epithelial_cancer_rank4_9_nruns10.RDS.4.1	4066_FFPE_Epithelial_cancer_rank4_9_nruns10.RDS.4.4	4066_FFPE_Epithelial_cancer_rank4_9_nruns10.RDS.6.1	4066_FFPE_Epithelial_cancer_rank4_9_nruns10.RDS.7.5	4066_FFPE_Epithelial_cancer_rank4_9_nruns10.RDS.8.8	4066_FFPE_Epithelial_cancer_rank4_9_nruns10.RDS.9.1	4066_FFPE_Epithelial_cancer_rank4_9_nruns10.RDS.9.2	4066_3p_Epithelial_cancer_rank4_9_nruns10.RDS.4.2	4066_3p_Epithelial_cancer_rank4_9_nruns10.RDS.6.6	4066_3p_Epithelial_cancer_rank4_9_nruns10.RDS.8.7	4066_3p_Epithelial_cancer_rank4_9_nruns10.RDS.8.8	4066_3p_Epithelial_cancer_rank4_9_nruns10.RDS.9.2	4066_FLEX_Epithelial_cancer_rank4_9_nruns10.RDS.5.3	4066_FLEX_Epithelial_cancer_rank4_9_nruns10.RDS.5.5	4066_FLEX_Epithelial_cancer_rank4_9_nruns10.RDS.6.1	4066_FLEX_Epithelial_cancer_rank4_9_nruns10.RDS.7.2	4066_FLEX_Epithelial_cancer_rank4_9_nruns10.RDS.8.1	4066_FLEX_Epithelial_cancer_rank4_9_nruns10.RDS.8.8	4066_FLEX_Epithelial_cancer_rank4_9_nruns10.RDS.9.5	4399_FFPE_Epithelial_cancer_rank4_9_nruns10.RDS.4.3	4399_FFPE_Epithelial_cancer_rank4_9_nruns10.RDS.4.4	4399_FFPE_Epithelial_cancer_rank4_9_nruns10.RDS.5.1	4399_FFPE_Epithelial_cancer_rank4_9_nruns10.RDS.6.4	4399_FFPE_Epithelial_cancer_rank4_9_nruns10.RDS.7.5	4399_FFPE_Epithelial_cancer_rank4_9_nruns10.RDS.9.5	4399_3p_Epithelial_cancer_rank4_9_nruns10.RDS.4.3	4399_3p_Epithelial_cancer_rank4_9_nruns10.RDS.7.2	4399_3p_Epithelial_cancer_rank4_9_nruns10.RDS.7.6	4399_3p_Epithelial_cancer_rank4_9_nruns10.RDS.9.3	4399_3p_Epithelial_cancer_rank4_9_nruns10.RDS.9.8	4399_FLEX_Epithelial_cancer_rank4_9_nruns10.RDS.4.3	4399_FLEX_Epithelial_cancer_rank4_9_nruns10.RDS.6.6	4399_FLEX_Epithelial_cancer_rank4_9_nruns10.RDS.7.2	4399_FLEX_Epithelial_cancer_rank4_9_nruns10.RDS.8.8	4399_FLEX_Epithelial_cancer_rank4_9_nruns10.RDS.9.3	4411_FFPE_Epithelial_cancer_rank4_9_nruns10.RDS.5.3	4411_FFPE_Epithelial_cancer_rank4_9_nruns10.RDS.6.2	4411_FFPE_Epithelial_cancer_rank4_9_nruns10.RDS.7.3	4411_FFPE_Epithelial_cancer_rank4_9_nruns10.RDS.7.4	4411_FFPE_Epithelial_cancer_rank4_9_nruns10.RDS.7.6	4411_FFPE_Epithelial_cancer_rank4_9_nruns10.RDS.7.7	4411_FFPE_Epithelial_cancer_rank4_9_nruns10.RDS.8.8	4411_FFPE_Epithelial_cancer_rank4_9_nruns10.RDS.9.1	4411_3p_Epithelial_cancer_rank4_9_nruns10.RDS.5.2	4411_3p_Epithelial_cancer_rank4_9_nruns10.RDS.6.1	4411_3p_Epithelial_cancer_rank4_9_nruns10.RDS.6.2	4411_3p_Epithelial_cancer_rank4_9_nruns10.RDS.7.5	4411_3p_Epithelial_cancer_rank4_9_nruns10.RDS.7.6	4411_3p_Epithelial_cancer_rank4_9_nruns10.RDS.8.2	4411_FLEX_Epithelial_cancer_rank4_9_nruns10.RDS.5.5
FANCI	MT-ND6	TTC6	ADGRF1	ITGB6	SNRNP70	HSPA2	MIR924HG	NDRG1	HPSE2	MT-CO3	ESR1	CENPI	MGP	TTC6	ADGRF1	SNRNP70	DAG1	HOXB4	IQGAP3	S100P	SCX	PFKP	CTH	ADAMTS10	RPLP1	GARS	FN1	PRELID2	MIR924HG	LY6E	TICRR	ADAMTS10	SDCBP2	PPFIA4	TACC3	HOXB4	FEM1C	PFKP	BMPR1B	G0S2	RAMP1	LAMA5	CIT	FAM13A	NAMPT	DCLK1	MPPED2	CFL1	NUSAP1
AC091057.6	NDUFB9	ADGRV1	DTNA	ABCC3	AKAP8L	COX6A1	ATAD2	BACH2	VSNL1	MT-ATP6	BCL2	RAD54L	COL1A2	ADGRV1	DTNA	SH3GLB2	PDIA3	ITGB6	UBE2C	S100A6	RHPN1	PPFIA4	CALCA	COL5A1	RPL36	MPP6	COL1A2	DNAH11	UNC5C	TMSB10	TACC3	DZIP1L	PSAT1	PFKFB3	NUSAP1	KIF12	HSPH1	PFKFB4	TCIM	APOE	ARF1	CACNA1H	NUSAP1	SLC2A3	HSPH1	BMPR1B	AC092640.1	PRDX1	TACC3
HELLS	MGP	GCNT2	TLE1	HOXB4	SH3GLB2	DAG1	BRIP1	SAMD4A	RHBDL3	MT-CO1	LINC02224	TICRR	COL1A1	ANKRD30B	KLF5	BICDL2	HSPA2	ABCC3	HIST1H1B	SLPI	D2HGDH	ANGPTL4	SLC6A9	RND1	RPS8	PSAT1	COL1A1	JPH2	DLGAP1	ACTB	UBE2C	PHLDB1	SLC38A1	VEGFA	KIF18B	OPLAH	DDX3X	PPFIA4	ARHGEF6	APOC3	LY6E	MLLT6	SMC4	ERO1A	PLCG2	ARNT2	ROBO2	RPL13A	KIFC1
TYMS	CD9	ITPR2	KLF5	PARP14	BICDL2	TMED2	DIAPH3	NAMPT	CLSTN2	MT-ND4	LINC01087	AC091057.6	NDUFB9	CYP21A2	PDLIM5	CLASRP	TMED2	HOXB3	KIF2C	S100A9	PPP1R16A	NDRG1	DDIT3	TNC	RPL8	CREB5	MT-ATP8	PIAS2	LINC01122	CRABP2	PRC1	LDLRAD4	DDIT3	PFKFB4	AURKB	HOXB3	KAT6A	HILPDA	PIEZO2	AGXT	C4orf48	B4GALNT4	CENPK	GBE1	WDR43	SGCE	CSMD3	RPS28	ZWINT
ATAD2	MARCKSL1	PLK2	GDF15	ABCC4	INF2	CLU	NUSAP1	DTNA	KCNIP4	MT-CO2	ARHGEF6	WDR62	COL3A1	ZNF580	MACC1	HOOK2	COX6A1	ABCC4	PRC1	TSPO	FAM118A	PFKFB3	STC2	ANTXR1	EEF1A1	SLC38A1	SLC26A3	NDRG1	AC011447.3	S100A6	HIST1H1B	CDH3	LSMEM1	JPH2	KIFC1	FMN1	BRF2	ENO2	ENPP1	APOA1	BSG	ABCA2	RRM2	LIMCH1	USPL1	AC099520.1	UNC5C	RPS15	CIT
RAD54L	CFL1	ZNF580	MACC1	TOX3	DVL1	CTSD	MELK	CD55	ECE1	MT-CYB	MRPS30-DT	BUB1B	B2M	PLK2	RND3	AKAP8L	ARL6IP1	PARP14	TACC3	TMSB10	CYTH2	EGLN3	TRIB3	BGN	RPL18A	IARS	LENG8	PFKFB4	TNC	S100A11	FANCI	GABRE	NARS	PFKP	CIT	PISD	SLC20A1	SLC2A3	KLRC4	VTN	RABAC1	AKAP8L	ATAD2	ELL2	ZNF14	CASD1	CTPS2	RPL35	AURKB
NCAPG	ACTB	CYP21A2	KRT15	USP6NL	CLASRP	PDIA3	POLQ	PGK1	AC091646.1	MT-ND1	KCNE4	NCAPG	FN1	PRKG1	GDF15	OSBPL7	DHCR24	PCMTD1	MKI67	CRABP2	LRRC14	CASP14	SESN2	DZIP1L	S100A11	RPS6KA2	COL4A2	SLC22A23	DIAPH3	PPDPF	ZWINT	MDFI	AARS	PTGS1	ZWINT	ZNF552	DNAJA4	NDRG1	ITPRID2	RBP4	POLR2L	CLASRP	ARHGAP11B	IL1RAP	FEM1C	ZNF385B	SCN2A	RPL28	NCAPG
DNA2	S100A11	PRKG1	OCLN	HOXB3	EPS8L2	PSAP	RRM2	FBXO32	EDARADD	FTL	GFRA1	FANCI	SPARC	RHOBTB3	CD55	ANO8	BSG	USP6NL	ZWINT	CLIC1	MIB2	ADM	CLDN1	PHLDB1	RPL35	DDX21	SPARC	GBE1	P3H2	PFN1	MYBL2	P3H2	SLC6A9	EGLN3	FOXM1	EME2	ZFAND2A	SLC2A1	KLRC3	ITIH3	IFI6	UCKL1	KIFC1	BACE2	PSME4	PIEZO2	ATRNL1	RPL18	IQGAP3
KNTC1	B2M	DPY19L3	PDLIM5	KIF12	OSBPL7	TMEM30B	ANLN	SQSTM1	MYEOV	INF2	FGD3	KNTC1	MT-ND6	SLC4A8	RTKN2	ABCC5	CD81	DDHD2	MYBL2	BSG	CRACR2B	TGFBI	AARS	STEAP4	RPS17	DCAF13	TAGLN	PRKAA2	CEP128	CFL1	TPX2	TNS3	TRIB3	SPAG4	IQGAP3	MPPED2	COPS2	PFKFB3	SGCE	ATF5	IGFBP2	ATN1	KNL1	SPOCK1	TXNL1	CYBRD1	NOS1AP	SMIM22	SPC24
XRCC2	H3F3A	MYEOV	NDRG1	GREB1L	ARHGEF16	DDOST	FANCI	TM4SF1	AC018816.1	MUC1	AK5	TYMS	CD9	LURAP1L	TLE1	INF2	DSP	GREB1L	SPC24	LY6E	NPHP3	SLC2A1	PSAT1	TNS3	RPS28	YARS	SORCS2	PPFIA4	ZNF519	ARF1	TRIP13	IL18BP	STX3	PDE4C	TROAP	RCN3	MALSU1	VEGFA	ARNT2	SERPINF2	NBL1	DENND6B	DIAPH3	ERRFI1	HSPA4	PPP1R9A	SOX5	EEF2	WDR62
FOXM1	LAMP1	SLC4A8	CEACAM5	DEPTOR	CDK5RAP3	BSG	TOP2A	KLF6	SCD	STARD3	SYT1	DNA2	EEF2	ACACB	OCLN	EPS8L2	ATP6AP1	MBOAT2	TICRR	LGALS1	E4F1	JPH2	SDCBP2	CSF1R	RPS15	TUBE1	MYL9	PROM1	CACNA1C	EEF2	SMC4	RND1	MAT2A	CSF3R	SPC24	HOXC8	WEE1	LIMCH1	CHRD	ASGR1	MARCKSL1	ARFGAP1	CDC25C	SAMD4A	PPP2CA	ENPP1	IL1RAPL1	RPL13	FOXM1
CENPM	COL1A2	ANKRD30B	MALT1	AGL	HOOK2	MYADM	CIT	RAB11FIP1	PRKG1	PLXNB1	AC013652.1	BRCA2	CFL1	MYEOV	TCP11L2	CRACR2B	SLC1A5	TOX3	KIFC1	CFL1	BICDL2	VEGFA	ACOT9	CADPS2	UBA52	TARS	GIPC1	HIF1A-AS3	LINC01572	TSPO	ARHGAP33	RNF121	ALDH1L2	DPYSL4	WDR62	UNC5C	KLHL21	EGLN3	CRISP3	CRP	EFHD1	UVSSA	KIF15	PLOD2	RSL1D1	AC124854.1	SATB2	MT-CO1	CENPU
RRM2	COX6C	FBXL8	GSDMC	VSIG2	SMTN	EPCAM	KIF11	ERO1A	CADM2	DIO2	FAM102B	ATAD2	S100A11	ITPR2	NDRG1	CCDC9B	MYADM	ATRNL1	TPX2	PFN1	TNK2	ANKRD37	MTHFD2	LDLRAD4	RPS2	EEF1E1	IGFBP7	PKP4-AS1	MIR181A1HG	UBA52	E2F1	NFATC1	ANXA1	ANGPTL4	NCAPG	SYTL4	EIF5	ERO1A	GLI3	F2	RNF187	TCF25	TPX2	DNAH11	CCNT2	CPNE4	KITLG	ATP6V0C	ESPL1
ORC6	COL1A1	CLPSL1	WLS	VTCN1	ABCC5	ATP6AP1	KIF4A	KRT7	GALNT14	SCGB2A2	DACH1	PKMYT1	COX6C	INTS6	KDM3A	MAPK8IP3	PRDX1	RNF43	NCAPG	S100A10	KIFC2	LOXL2	MAL2	GPRC5A	RPS19	PYROXD1	AEBP1	PFKP	ZNF90	PERP	RECQL4	VWA1	BRIX1	SYDE1	KIF2C	HOXD4	CNNM4	BNIP3L	PPP1R9A	SDS	CHCHD2	QTRT1	NCAPG2	TNFAIP8	ETF1	AC019117.1	STARD13	MIF	FANCI
CENPU	EEF1G	SLC4A7	KLHL24	PLPP5	KMT2D	ATP6V0D1	KIF18B	OCLN	RERG	PLXNB2	RETREG1	HELLS	H3F3A	PLA2R1	MAP3K8	UCKL1	POR	TCIM	PKMYT1	KRT16	TPM2	STC1	ID4	PMEPA1	MIF	AHR	MT-ND1	FAM13A	CYYR1	S100P	XRCC2	TNS4	MAFF	PCP2	PRC1	ESR1	ZNF14	HK2	MTCL1	PCK1	METRN	RGS11	FANCI	HIST1H4H	ARIH1	DLGAP1	EPHA3	RPL36	PRC1
WDR62	EEF2	CPED1	HILPDA	CDRT4	CCDC9B	DHCR24	BUB1B	SOX4	TMTC1	NPDC1	MECOM	CENPU	ACTB	DPY19L3	KRT15	LAMA5	PSAP	NSD3	CENPF	CHCHD2	ANKRD13D	UBC	SLC7A1	GABRE	RPL41	HSPA9	MT-ND3	ADAM12	LDLRAD4	ACTG1	GMNN	ATAD3C	CEBPG	NDRG1	ESPL1	ARHGAP8	CCNL1	GPI	MAP3K20	GPX3	ATP5F1D	ANKRD13D	TOP2A	VEGFA	SLC20A1	SH3BGRL	SCUBE2	IFI6	RAD54L
BUB1B	FTL	PLA2R1	TCP11L2	MBOAT2	ACAP3	ATP1A1	KNL1	JUN	PDE10A	INPPL1	POTEI	SPC25	TMSB10	EIF4G3	USP53	MYO9B	CTSD	IQCN	FANCI	SDC4	STX4	ELF3	SLC38A1	FLNA	RPL39	ALDH1L2	MROH1	SEMA6A	PDE4B	CTSD	NCAPG2	ZNF362	AHR	PRKAA2	HIST1H1B	NBEAL2	NR1D1	ADM	CLK1	SERPINA1	DUSP4	GAS8	CEP152	NDRG1	CHD1	LINC01138	AMPH	RPS2	RRM2
TROAP	APP	LURAP1L	USP53	NSD3	RBM6	POR	DSCC1	WSB1	TBC1D4	SRRM2	SESTD1	TROAP	LAMP1	SLC4A7	EFCAB13	SMTN	HSPA8	ANK3	WDR62	SPINT2	OBSCN	FZD8	CEBPG	MFAP2	SERF2	WDR3	MT-ND4L	AL117329.1	AP001347.1	FTH1	ECT2	COL5A1	TUBE1	PIAS2	KIF23	GRHL2	UTP3	ERRFI1	ABCC3	NUPR1	PCSK1N	NRBP2	LMNB1	EGLN3	USP3	NPNT	LINC02306	SERF2	TROAP
DSCC1	BST2	CAPN13	PTPRU	RNF43	PDLIM7	LAMP1	CENPI	UBE2B	WNK2	PGGHG	ANKS1B	FANCA	BST2	CAPN13	ABCA1	ARFGAP1	TMEM30B	HOXB8	CIT	CTSD	CROCC	KRT19	CDKN2B	P3H2	RPS27A	ABHD3	MT-ND2	ST8SIA6	ANTXR1	TXNDC5	CCDC18	ANTXR1	ADM2	PROM1	CENPU	IL17REL	C1orf52	PRELID2	UGDH	CP	SPINT2	RHPN1	MELK	EGFR	HSPA9	CRISP3	FBXL7	PPIA	TICRR
CDK1	MIF	CAB39L	CD55	RALGPS1	CRACR2B	DSP	TPX2	GNAS	TMEM178B	ACAP3	CTNND2	CIT	FTL	KLF8	CEACAM5	PPP1R37	CA12	KIF12	HELLS	PERP	FBXL6	FOS	LSMEM1	SKIL	RPL13A	CARS	SELENOO	RNF217	FANCI	MARCKSL1	CCNF	ZNF521	GARS	SH3D21	RAD54L	RHPN1	WDR43	ANGPTL4	PRRT2	APOB	CRABP2	NPEPL1	RACGAP1	SLC2A1	EWSR1	ITPRID2	KIF12	MT-CO3	TYMS
ANLN	YWHAZ	INTS6	RTKN2	ATRNL1	RRBP1	CCDC47	C21orf58	JUND	FIRRE	CRACR2B	FAM110B	FOXM1	MARCKSL1	GCNT2	KLHL24	SBNO2	PKM	TMEM44	TRIP13	ACTB	ACAP3	CAMK2N1	TUBE1	FAM189A2	PFN1	WDR43	MT-ND5	VEGFA	MELK	MT-ND6	FANCA	BGN	MAL2	PDK1	ANLN	ZNF587B	POLR2C	DNAH11	MGAT4A	ASGR2	FAM174C	SLC17A9	STIL	ETS2	TLE1	TRERF1	FMN1	MT2A	CEP152
CENPI	CLU	ACACB	DAPK2	IQCN	MTSS2	BCAP31	CENPK	AL357153.2	ACACB	KRT7	NCAM2	ORC6	SCGB2A2	PCNX2	WSB1	ATN1	CCDC47	PLPP5	PSRC1	TMSB4X	MAPK8IP3	SLC16A3	PCK2	TPM2	S100A6	XPOT	BGN	PLOD2	SESN3	BSG	ATAD2	MFAP2	DDX21	ADM	FANCI	SCUBE2	TAF7	CASP14	NR4A2	AHSG	CD81	PPP6R2	ECT2	GALNT18	RANBP2	MGAT4A	DACH1	RPL41	KIF2C
SPC25	CHCHD2	NAV1	EFCAB13	HGSNAT	HDAC7	CD81	LMNB1	PALLD	ROBO1	LENG8	LINC00504	NCAPG2	NQO1	MAST4	OSBPL10	STAT6	PDIA6	STS	ARHGAP33	CRABP1	RHOT2	CSF3R	MTHFD1L	PARP9	RPL17	LSMEM1	COL4A1	UBASH3B	SPATA5	CTXN1	SPAG5	SLC12A4	CNBP	DAPK2	NCAPG2	SSH3	IFRD1	SLC16A3	SPAG17	ALDOB	EVA1B	EPS8L2	CENPE	BNIP3L	UBQLN1	ASPH	TTC6	MT-ND4	NCAPG2
POLQ	CRABP2	RHOBTB3	TMEM45B	MAOB	ATN1	ARL6IP1	ARHGAP11B	PDLIM5	LURAP1L	ATN1	C2orf27A	XRCC2	YWHAZ	KRTAP2-4	DUSP10	AGRN	ATP6V0D1	PHLPP2	FANCA	PSAP	FBXL8	SPAG4	ADM2	SULF2	RPS18	SLC7A1	MT-ATP6	ARFGEF3	PDZRN3	MIF	MCM3	FAM189A2	DUSP4	FAM83D	TICRR	ATG16L2	EIF1B	ILVBL	ZNF697	ARG1	ATP6V0C	EHMT1	BRIP1	PFKP	CHORDC1	AC016705.2	ERBB4	SNRPD3	HIST1H1B
TICRR	TMSB10	LYPD6B	RND3	CMTR2	VEGFA	TACSTD2	GTSE1	RNF139	KCNMA1	BAG6	TGFBR3	CENPM	COL6A2	OGT	NFKBIZ	ODF2	IRF2BPL	STK39	STIL	LAPTM4B	MROH1	EGFR	ALDH1L2	EFNA1	RPL28	MAL2	CIRBP	LRP2	CENPP	ARPC1B	SMC1B	CSF1R	CPA4	ABCG1	SPAG5	CACNA1H	RBM22	PDGFB	CYBRD1	BHMT	S100A16	MAPK8IP3	ANLN	NGLY1	LRRFIP2	ARHGEF6	ESR1	RPS11	KIF23
FANCA	NQO1	SMYD3	NAMPT	PCMTD1	PPP1R37	CANX	H2AFV	RND3	CASC11	PKM	MED13L	ARHGAP11A	TMSB4X	ZNF283	GSDMC	RBM6	TMEM123	TCAP	SMC4	LAMP1	FAM50A	ADSSL1	CPA4	ABCA1	RPL13	PRMT3	TTTY14	RNF150	PDE7B	VAT1	TONSL	KALRN	GPNMB	FUT11	BIRC5	NDST1	POLR2B	FAM13A	CASD1	SERPINE1	ATP6AP1	KIFC2	TACC3	FNDC3B	RIOK3	MECOM	HOXB3	MT-CO2	SPAG5
NUSAP1	LGALS1	MPV17	FAM214A	STS	PXN	LYPD3	BRCA2	DAAM1	TLN2	FTH1	COL4A5	ANLN	LUM	NICN1	RAB11FIP1	SYT7	CD9	AGL	RECQL4	TMEM45A	RAB24	PLIN2	AHR	PALM2-AKAP2	RPS27	CHD1	RANGAP1	FAM162A	PLCB4	S100A10	MIS18BP1	TNFRSF25	USP36	HILPDA	LMNB1	DACH1	ZNF263	INHBA	SNX22	MT-ND6	GAL	CSNK1E	CDC45	PTPRM	KDM3A	SESTD1	NCAM2	PFN1	SMC4
POLA2	SPARC	C5orf30	ABCA1	TCIM	STAT6	DHCR7	TMPO	KDM3A	ITPR2	CDK5RAP3	IL1R1	RRM2	MT-CO3	MPHOSPH6	DAAM1	DVL1	CYB5R1	ATP7B	PLK1	KRT8	CES4A	BHLHE40	AKNA	PRKCD	RPL29	BRIX1	CERS4	EGLN3	MIR205HG	SPINT2	MDC1	TNC	SLC7A1	CAMK2N1	RRM2	RAP2C	RIOK3	PDK1	ASPH	AGT	SNAPC2	TMEM184A	SKA2	PLIN2	AHCTF1	DOCK10	LINC02224	RPL8	ATAD2
BRCA2	SCGB2A2	MGAT4A	MBOAT1	DAPK1	SBNO2	PRDX1	HELLS	DAPK3	ADCY2	RGL2	AL589693.1	CDK1	LGALS1	CPED1	EGLN3	HDAC7	CLU	CDK5RAP3	NCAPG2	PKM	FBXO44	S100A8	AKR1B1	CDH3	RPLP0	NOP58	MT-CO1	MIR4527HG	MEGF9	CHPF	INCENP	KCNC3	ABHD3	SLC6A6	TOP2A	AKAP12	CLK4	SEMA4B	MBNL2	CHI3L1	MT-ND1	TCEA3	PRC1	HK2	KMT2E	FOXP2	DLEU1	RPS19	ANLN
CIT	FN1	NFATC4	EXPH5	TMEM44	EPS8L1	CD9	ASPM	CD24	GCNT2	FBXW5	COLEC12	KIF23	APP	ZNF680	MBOAT1	ARHGEF16	CANX	DEPTOR	MCM3	KRT17	GOLGA2	HILPDA	TARS	JUNB	TMSB10	MARS	ATAD3B	EGFR	MMS22L	SH3BGRL3	NDE1	NCKAP5L	IARS	LPIN3	MKI67	LRRC75B	TUFT1	PPP1R13L	MAPK10	TFR2	TMEM147	IQCE	NEURL1B	PTPRD	NSUN2	CACNB4	ABI3BP	TMBIM6	CDC45
ARHGAP11A	POSTN	EIF4G3	SPNS2	LGR4	LUC7L	PPM1G	DNA2	ANXA2	AC012501.2	EPS8L1	PCSK6	DSCC1	S100A6	PCCA	ITGB8	EPS8L1	HSP90AA1	DAPK1	KIF22	MIF	GNAO1	ERO1A	CDKN1A	ZFP36L2	RPL18	NDUFAF2	MYO9B	FAM83D	TNS3	KRT8	HMGB2	LCAT	STC2	TGFBI	CEP152	SLC17A9	HSPA1B	MXD1	ERN1	TM4SF5	LSM4	PPP1R16A	BARD1	EPAS1	POLR2B	SEMA6D	AC010476.2	BST2	LMNB1
PKMYT1	ATP5F1E	MAST4	DTX4	KIF13B	EPPK1	ATP6AP2	NCAPG2	PPP1CB	GALNT7	ULK1	LINC00578	RAD54B	POSTN	DNAH14	DTX4	CDK5RAP3	CLDN4	RALGPS1	MDC1	VIM	VPS28	PDK1	YARS	MCF2L	PPIA	AARS	ACAP3	CAMK1D	DZIP1L	LGALS1	MASTL	WNK2	EIF5	ERO1A	CCNB2	FCGRT	BRIX1	SCARB1	PGGHG	MAT1A	CTSD	TRAPPC9	GPSM2	HILPDA	IST1	AC093001.1	GFRA1	ISG15	MYBL2
KIF23	CTSD	DNAH14	DSC2	ANK3	NPDC1	HSP90AB1	KIF15	LMNA	KCNQ5	SH3GLB2	RAP1GDS1	WDR76	VIM	GLI3	TMEM44	NME3	BCAP31	ALPK3	GMNN	ARPC1B	DVL1	S100A9	HIST3H2A	STOM	RPS5	SH3GL2	MT-ND4	PDK1	PDE3A	PSAP	TMPO	PMEPA1	MAFK	FZD8	BUB1	HIVEP3	PAK1IP1	FUT11	FRY	C1R	PRSS23	TRABD	MKI67	FAM83D	GLUD1	FGF13	DCAF10	POLR2L	WDR76
EZH2	COL6A2	GLI3	NABP1	ATP2A3	PLXNB2	CPE	WDR62	FTH1	RERE	ARRDC1	LDLRAD4	EZH2	CRABP2	HOXC9	FAM214A	ZSWIM8	DDOST	CHD7	E2F1	CTSB	ANO8	P4HA1	IMPA1	NNMT	ACTB	LINC00662	CRIP2	PGK1	MIR99AHG	CHCHD2	RAD54B	MCF2L	YARS	HK2	SMC4	PLXNB1	HSPA4	ESYT2	LDLRAD4	CALD1	SLC7A8	CDK5RAP3	KNTC1	PRKCA	WEE1	MAPK10	AC105383.1	ACTG1	XRCC2
NCAPG2	S100A6	PCNX2	DAAM1	TCAP	UCKL1	NUCB1	STIL	ERRFI1	ERBB4	PTPRF	ADORA2A	NUSAP1	MT-CO2	CCDC7	HILPDA	LENG8	CALR	CHST1	NDE1	SERF2	CDC42BPG	SYDE1	COG5	COL4A2	RPS14	SLC38A2	D2HGDH	TNFRSF11A	SLC24A3	NUPR1	HIST1H1D	UNC13D	RAB11FIP1	PLOD2	ATAD2	STRBP	PSMD6	LPCAT1	ME3	AMBP	ARPC5L	SYNGAP1	GAS2L3	CAMK1D	MORC3	SERPINI1	SGCD	RPS17	TOP2A
MASTL	ACTG1	CADPS2	EGLN3	HGD	PPP1R16A	PDIA6	KIF23	ARHGAP42	AC078923.1	SPINT1	CPED1	KIF11	SFRP2	CLPSL1	FGD6	KIFC2	PPM1G	PLEKHG4B	TONSL	GRN	ARHGEF1	TMEM45A	RAB11FIP1	ANKRD10	RPLP2	TLE1	MT-CO3	MAN2A1	ADGRA3	CLIC1	DNA2	INPP5B	CARS	CA9	XRCC2	TNFRSF25	TRMT10C	SFXN3	NAV2	APOA5	G6PD	PISD	TMPO	S100A6	METAP2	ABCC3	AL139383.1	LY6E	RECQL4
ZWINT	TMSB4X	MOGS	DUSP10	EHF	ARHGEF1	G6PD	PRC1	PLCG2	ACADSB	MT2A	DICER1	ATAD5	MIF	ZNF605	NAMPT	HSF4	ARF1	AP1G1	HIST1H1D	SDF4	IKBKG	COL6A2	SARS	PLK2	RPL27A	SLC19A2	GTF2IRD1	ERO1A	PBX3	CD81	KNTC1	FOXO6	IFRD1	STC1	TYMS	ERBB4	USP15	ENO1	SLC39A6	CYP2B6	SHISA5	NCOR2	C21orf58	AL117329.1	ZFAND5	PRSS23	RAPGEF4	UBA52	FANCA
ZNF519	COX6A1	ELP2	IFI44	DDHD2	LENG8	CAPNS1	CENPE	CLDN4	ASCC3	EIF1	VAV3	STIL	EPCAM	TBC1D30	MALT1	ACAP3	ATP6AP2	TANC2	DNA2	NUPR1	RING1	ECEL1	ABHD3	AACS	TAGLN2	EPRS	TYMP	TMTC2	MIR100HG	TMSB4X	HIST1H2AG	SHFL	ID4	SEMA6A	UBE2C	SCN2A	TMEM87A	RBCK1	AHR	OAF	CD320	LENG8	CENPF	PRELID2	IFRD1	SPAG17	GRB14	RPL27A	KNTC1
TACC3	MT-CO2	BHLHE40	WSB1	PCSK6	TBKBP1	TMEM123	KNTC1	ITGB1	CAPN13	SPDEF	LRP1B	TOP2A	CLEC3A	TARBP1	KRT80	VEGFA	RNF139	CYP2E1	NCAPD2	CHPF	CLK2	SH3D21	ANXA1	INPP5B	CFL1	HSPA4	MAPK11	HK2	ZNF521	SDF4	PSRC1	CADPS2	WDR43	LRP2	CDC45	CCDC9B	TXNL1	ARID3A	TPM1	MT1X	TMEM54	PCP2	FANCA	LINC02649	COPS2	SLC39A6	RBM20	RPSA	CENPM
STIL	KRT8	ZNF493	NT5C2	WWP1	ANO8	RPN2	FANCD2	DSTN	NAV1	B4GALNT4	ANKRD30B	NCAPH	COL6A1	MPV17	KDM7A	NPDC1	ACTG1	AVIL	HMGB2	NDRG1	B4GALNT4	PIAS2	SNTB1	TUBA4A	PRDX1	ZFAND1	AL136456.1	TNFAIP8	ZNF618	CRABP1	KIF22	PALM2-AKAP2	MTHFD1L	TNFRSF11A	MYBL2	GRB14	THAP3	YEATS2	RAPH1	ALB	MT-CO2	MAPK12	FANCD2	SPTBN1	TUFT1	AHR	AFF3	RPL15	UBE2C
ATAD5	EPCAM	KRTAP2-4	KRT80	KCNC3	PRPF31	GHITM	CEP152	RUNX2	GHR	VEGFA	NPNT	ASPM	MYH9	CADPS2	SPNS2	CHKB	SCARB2	LGR4	CCNF	ENO1	SMTN	CLDN7	GPNMB	OSMR	PPDPF	RCL1	DNM2	PHF21A	CENPF	SLPI	ZNF724	PLXNA1	RAB9A	FLNB	RECQL4	IDUA	OAZ1	N4BP3	SPAG16	SERPING1	PRKACA	NAB2	NCAPD2	NELL1	FXR1	DNAH7	PLCB1	NDUFA13	MXD3
UBE2C	SPINT2	SLC7A6	RAB11FIP1	NPNT	HSF4	CALR	EZH2	ZNF292	PDCD4	NBEAL2	SPECC1L	TACC3	MT-ATP6	ELL2	NT5C2	KMT2D	CDH1	VTCN1	INCENP	MARCKSL1	ATN1	ETS2	SLC1A5	SMAD7	FTH1	HSPBAP1	INSR	TANC2	CCDC88A	GRN	C21orf58	GNAQ	SLC38A2	LRRFIP1	MXD3	EVL	RINT1	RUNX1	AZU1	ORM1	RAB1B	ZNF512B	APOLD1	ANO6	RBM27	MTCL1	PDCD4	CRABP2	BUB1
WDR76	KRT7	HOXC9	BACH1	HOXB8	AGRN	HSPA8	CENPF	VEGFA	LURAP1L-AS1	DPP7	SPRED1	ZWINT	EEF1G	MNAT1	USP6NL	ARHGEF1	EPCAM	CMTR2	ATAD2	VAT1	RHBDL1	SAT1	ATF3	RNF121	RPS21	LARS	ISYNA1	P4HA1	NRCAM	CEBPB	LMNB2	LRRC75B	MTHFD2	SLC2A1	FANCA	ABCC5	PPP1R15B	MAFK	TAT	C3	TUBB	ARHGEF1	FAM111A	MXD1	SNX2	GCNT2	PTPRG	MTRNR2L12	KIF22
ASPM	VIM	OGT	KDM3A	CHST1	ZSWIM8	DNASE2	BLM	CNN3	RORA	ERBB2	SLC1A1	SPAG5	MT-CYB	UGGT2	NABP1	KDM5C	RPN2	PNMT	SPAG5	TXNDC5	MLLT6	FAM83D	BACE2	SMAD6	LGALS1	DDX31	GSE1	NRP1	SNHG14	MT-ND4	POLD1	ANKRD10	HSPA9	MAF	NEURL1B	EPS15L1	GNL3	UBC	SFMBT2	ALDH2	AP2S1	INTS11	MYBL1	FRY	ARHGAP26	NR4A2	TPD52L1	MT-ND2	NEURL1B
E2F1	CD24	TBC1D30	STK38	TANK	LAMA5	PKM	KIF20B	OSER1	DEGS1	PLEC	TBC1D9	MASTL	OAZ1	MGAT4A	FEM1C	PABPC1L	PPT1	CAMK1D	GINS1	TAGLN2	ADCK5	GJB2	STK24	WNK2	ACTG1	NAF1	KIFC2	IL1RAP	PRIM2	SDC4	CEP128	PLEKHG5	DNAJB9	NOD2	HMGB2	SPIRE2	MOCS3	TTYH3	ARHGEF38	FGA	SMIM14	TMEM259	CEP128	ADM	PEAK1	PCAT18	ZNF552	RPL7A	MKI67
RAD54B	MIEN1	TMEM267	OSBPL10	GLYATL2	ODF2	CDH1	MCM3	AC025580.2	GTSCR1	SNRNP70	INPP4B	CCNF	S100A16	ZNF512B	EXPH5	PPP2R3B	SEC61A1	CAPN5	C21orf58	GADD45GIP1	KIAA0895L	JUN	GARS	VWA1	RPS6	UBE2B	STEAP1B	GPC3	MIS18BP1	TAGLN2	EZH2	PRKCD	SESN2	LPCAT1	KIF22	TRAPPC9	ZNF622	PKM	PTPRK	COL18A1	CFL1	TNK2	EZH2	RNF144B	CLINT1	LDLRAD4	BCL2	RPS27A	CCNB2
SMC4	LUM	SYNE4	NFKBIZ	COBLL1	CHKB	ACTG1	BRCA1	GDF15	MAST4	MSL1	AFF3	POLA2	KRT8	GLYCTK	STK38	PPP6R2	DEGS2	PHTF1	HIST1H1C	S100A11	CLASRP	GRAMD1B	MAFK	FN1	TUBB	DPM1	MT-CYB	PPP1R2	CEMIP2	KRT16	MCM5	PML	NOP58	DEGS1	TPX2	ARHGAP39	KDM3A	HERC3	SH3BGRL	CYP3A5	CTXN1	DPP7	BRCA1	PFKFB4	ACTR3	UGDH	ANKRD30B	CTSD	TCF19
KIF11	PSAP	ZNF512B	TMEM44	SP140L	SYT7	SCARB2	RBL1	P4HA1	PLK2	DDR1	ATRNL1	ZNF519	BGN	ANKRD30A	DAPK2	TRABD	HSP90AB1	CDRT4	LMNB2	APOE	SPIRE2	HK2	SLC9A1	IL18BP	LY6E	DHX15	COL5A1	PTP4A1	TMEM108	RNF187	NUDT1	TNNI2	CLDN1	EGFR	PLK1	NECAB3	GADD45G	ELL2	ELP2	MUC3A	MT-CO3	LTBP3	MIS18BP1	AMPD3	CRY1	KIF13B	KAZN	PRDX2	HELLS
SPAG5	TACSTD2	ACACA	STK38L	CAPN5	RING1	CLTC	FANCA	PAM	GUCY1A1	ARFGAP1	NR3C1	UBE2C	ATP5F1E	ZNF587B	CCDC186	MLLT6	CPE	KIF13B	RAD54B	CASP14	SNX21	CNN3	ALDH3A2	FHL2	TMSB4X	KPNA1	TNRC18	ANGPTL4	ATAD2	S100A16	PRIM2	PDE9A	ANKRD37	LOXL2	PTTG1	PIGQ	YTHDF2	NECTIN4	TLK1	SOD2	BST2	SNRNP70	ATAD5	TSC22D2	WDR36	LINC00536	LINC01184	ATP5ME	GINS4
KIFC1	CLEC3A	COQ4	FGD6	CENPP	SIN3B	PPT1	CKLF	ZNF706	COBL	RBM25	LINC02568	KIFC1	CHCHD2	NFATC4	KRT17	PNN	DHCR7	WWP1	ZNF695	FTH1	ZGPAT	SFXN3	GFPT1	CEMIP2	S100P	EIF2S2	PKD1	SLC2A1	ZNF608	LAMP1	STMN1	PDZRN3	PUS1	P4HA1	TCF19	THSD4	ACTB	ZMYND8	OSMR	IGFBP1	PFN1	PLEC	CENPP	MAP7D2	RAB1A	ERN1	ZNF587B	S100A11	TPX2
[truncated: 7 more columns]
