# Supplementary material for: snPATHO-seq, a versatile FFPE single-nucleus RNA sequencing method to unlock pathology archives
Source: Commun Biol. 2024 Oct 16;7:1340. doi: 10.1038/s42003-024-07043-2 (PMC11484811; doi:10.1038/s42003-024-07043-2)
Supplement: Supplementary file 6 — Supplementary Data 3 [file 42003_2024_7043_MOESM6_ESM.xlsx]

## Sheet: Supp_table_4
Supplementary table 4: cores genes of each robust NMF clusters (core genes: genes present in at least 2 robust NMF programs within each cluster)
C1	C2	C3	C4	C5	C6	C7	C8	C9	C10	C11	C12	C13	C14	C15
ABCC3	DACH1	ACACB	ABCC3	ADAMTS10	ATAD2	AARS	COPS2	CD55	EGLN3	ATN1	ACTG1	AP2S1	ACTG1	ACTB
ABCC4	ESR1	ADGRV1	AHR	ANKRD10	FANCA	ABHD3	FEM1C	DAAM1	ERO1A	ARHGEF1	ARL6IP1	ARF1	CFL1	CFL1
AGL	FMN1	ANKRD30B	ARHGEF6	ANTXR1	FANCI	AHR	HSPH1	DTNA	HK2	CLASRP	ATP6AP1	ATP5F1D	LY6E	CHCHD2
ANK3	GRB14	CADPS2	ARNT2	BGN	NCAPG2	ALDH1L2	IFRD1	GDF15	NDRG1	LENG8	ATP6AP2	ATP6AP1	MIF	CRABP2
ATRNL1	HOXB3	CAPN13	ASPH	CADPS2	CIT	GARS	POLR2B	KDM3A	PFKP	SNRNP70	ATP6V0D1	ATP6V0C	PFN1	KRT8
CAPN5	KIF12	CLPSL1	BMPR1B	CDH3	TACC3	LSMEM1	RIOK3	NAMPT	SLC2A1	ACAP3	BCAP31	BSG	PPIA	LAMP1
CDRT4	MPPED2	CPED1	CASD1	COL5A1	ANLN	MAL2	SLC20A1	NDRG1	VEGFA	AKAP8L	BSG	BST2	PRDX1	LGALS1
CHST1	SCN2A	CYP21A2	CRISP3	CSF1R	KIFC1	PSAT1	TXNL1	OCLN	ADM	ARFGAP1	CALR	C4orf48	RPL13	MARCKSL1
CMTR2	SCUBE2	DNAH14	CYBRD1	DZIP1L	KNTC1	SLC38A1	WDR43	PDLIM5	ANGPTL4	B4GALNT4	CANX	CD81	RPL13A	MIF
DAPK1	UNC5C	DPY19L3	ENPP1	FAM189A2	NUSAP1	SLC7A1	WEE1	RAB11FIP1	HILPDA	CDK5RAP3	CCDC47	CFL1	RPL18	S100A11
DDHD2	ZNF552	EIF4G3	ITPRID2	GABRE	PRC1	TUBE1	ZNF14	RND3	PDK1	CRACR2B	CD81	CHCHD2	RPL27A	S100A6
DEPTOR	ZNF587B	GCNT2	LDLRAD4	IL18BP	RRM2	YARS	BRF2	WSB1	PFKFB4	EPS8L2	CD9	CRABP2	RPL28	TMSB10
GREB1L	ABCC5	GLI3	MAPK10	INPP5B	SMC4	ADM2	BRIX1	ABCA1	PPFIA4	KIFC2	CDH1	CTSD	RPL35	TMSB4X
HOXB3	AKAP12	HOXC9	MGAT4A	LDLRAD4	SPAG5	ANXA1	C1orf52	ADGRF1	DNAH11	LAMA5	CLU	CTXN1	RPL36	CTSD
HOXB4	ARHGAP39	INTS6	MTCL1	MCF2L	TICRR	BRIX1	CCNL1	CEACAM5	EGFR	MAPK8IP3	COX6A1	DUSP4	RPL41	EEF2
HOXB8	ARHGAP8	ITPR2	NR4A2	MFAP2	TPX2	CARS	CLK4	DAPK2	FAM13A	MLLT6	CPE	EFHD1	RPL8	MT-ND6
IQCN	ATG16L2	KRTAP2-4	PIEZO2	P3H2	UBE2C	CEBPG	CNNM4	DTX4	FAM83D	PPP1R16A	CTSD	EVA1B	RPS15	PSAP
ITGB6	CACNA1H	LURAP1L	PPP1R9A	PALM2-AKAP2	WDR62	CLDN1	DDX3X	DUSP10	PFKFB3	UCKL1	DAG1	FAM174C	RPS17	SPINT2
KIF12	CCDC9B	MAST4	SGCE	PHLDB1	ZWINT	CPA4	DNAJA4	EFCAB13	PLOD2	ANKRD13D	DDOST	G6PD	RPS19	VIM
KIF13B	EME2	MGAT4A	SH3BGRL	PMEPA1	DNA2	DDIT3	EIF1B	EGLN3	PRELID2	ANO8	DHCR24	GAL	RPS2
LGR4	EPS15L1	MPV17	SLC39A6	PRKCD	EZH2	DDX21	EIF5	EXPH5	BNIP3L	BICDL2	DHCR7	IFI6	RPS27A
MBOAT2	ERBB4	MYEOV	SPAG17	RND1	HELLS	GPNMB	GNL3	FAM214A	CASP14	DPP7	DSP	IGFBP2	RPS28
NSD3	EVL	NFATC4	UGDH	RNF121	KIF23	HSPA9	HSPA4	FGD6	ERRFI1	DVL1	EPCAM	LSM4	S100A11
PARP14	GRHL2	OGT	ARHGEF38	TNC	NCAPG	IARS	HSPA9	GSDMC	FUT11	EPS8L1	HSP90AB1	LY6E	SERF2
PCMTD1	HIVEP3	PCNX2	CHRD	TNS3	STIL	ID4	KAT6A	HILPDA	JPH2	HOOK2	HSPA2	MARCKSL1	UBA52
PLPP5	HOXB4	PLA2R1	CLK1	VWA1	TOP2A	MAFK	KDM3A	KLF5	LIMCH1	INF2	HSPA8	METRN
RALGPS1	HOXC8	PLK2	ELP2	WNK2	XRCC2	MTHFD1L	KLHL21	KLHL24	LPCAT1	NPDC1	MYADM	MT-CO2
RNF43	HOXD4	PRKG1	ERN1		C21orf58	MTHFD2	MALSU1	KRT15	MXD1	PLEC	PDIA3	MT-ND1
STS	IDUA	RHOBTB3	FRY		CENPU	NOP58	NR1D1	KRT80	P4HA1	PPP6R2	PDIA6	NBL1
TCAP	IL17REL	SLC4A7	GLI3		CEP152	RAB11FIP1	PAK1IP1	MACC1	PIAS2	RHPN1	PKM	PCSK1N
TCIM	LRRC75B	SLC4A8	KLRC3		FOXM1	SDCBP2	POLR2C	MALT1	SFXN3	SH3GLB2	POR	POLR2L
TMEM44	NBEAL2	TBC1D30	KLRC4		HIST1H1B	SESN2	PSMD6	MBOAT1	SLC16A3	SMTN	PPM1G	PRSS23
TOX3	NDST1	TTC6	MAP3K20		KIF22	SLC38A2	RBM22	NABP1	SLC2A3	TRABD	PPT1	RAB1B
USP6NL	NECAB3	ZNF512B	MBNL2		LMNB1	SLC6A9	RINT1	NFKBIZ	UBC	VEGFA	PRDX1	RABAC1
VTCN1	NOS1AP	ZNF580	ME3		MKI67	STC2	TAF7	NT5C2			PSAP	RAMP1
WWP1	OPLAH		NAV2		MYBL2	TARS	THAP3	OSBPL10			RPN2	RNF187
	PIGQ		OSMR		RAD54B	TRIB3	TMEM87A	RTKN2			SCARB2	SHISA5
	PISD		PGGHG		RAD54L	WDR43	TUFT1	SPNS2			TMED2	SLC7A8
	PLXNB1		PRRT2		RECQL4		USP15	STK38			TMEM123	SMIM14
	RAP2C		RAPH1		TROAP		UTP3	TCP11L2			TMEM30B	SNAPC2
	RCN3		SNX22		TYMS		YTHDF2	TLE1				SPINT2
	RHPN1		SPAG16				ZFAND2A	TMEM44				TMEM147
	SSH3		TAT				ZNF622	USP53				TMEM54
	SYTL4		TCIM
	THSD4		TLK1
	TNFRSF25		TPM1
	TRAPPC9		TRERF1
			ZNF697
